# Supplementary material for: Combination therapy of therapeutic antibody and vaccine or entecavir in HBV carrier mice
Source: Front Microbiol. 2023 May 5;14:1173061. doi: 10.3389/fmicb.2023.1173061 (PMC10196021; doi:10.3389/fmicb.2023.1173061)
Supplement: Supplementary file 1 [file Data_Sheet_1.xlsx]

## Sheet: Sheet1
Figure1E
		anti-CRT3-SEQ13
	Day7	11800	10660	13880	6700	17495	11150
	Day14	35100	75300	80400	57500	94900	52500
	Day21	7400	13240	8750	10160	102700	20210
	Day28	157500	163500	307000	362000	383000	54100
	Day35	873000	945000	696000	509000	1197000	220000
	Day42	1100000	1566000	654000	666000	922000	394000
	Day49	597000	1009000	925000	451000	891000	442000
	Day56	640000	1043000	1036000	410000	1208000	622000
	Day63	715000	1203000	1601000	1161000	412000	567000
	Day70	694000	996000	1466000	357000	951000	514000
Figure1F
		anti-SEQ13
	Day7	1291	1163	1425	1118	5400	1114
	Day14	882	871	3710	1382	4030	7420
	Day21	22700	15390	15390	6620	53300	8980
	Day28	27555	39400	18675	14980	40400	8210
	Day35	102700	167800	76900	44400	166600	16880
	Day42	227100	232600	585000	609000	634000	88100
	Day49	329000	1067000	389000	154600	446000	128100
	Day56	239450	536000	586000	135900	314000	139600
	Day63	376000	837000	852000	498000	74400	214500
	Day70	396000	1018000	977000	154300	509000	225750
Figure2B
		Control								E6F6
	Day0	8955.68	6535.82	6532.77	5736.27	5626.26	4924.82	4815.58	4384.92	8038.13	7130.56	6251.25	6229.34	5329.65	5174.7	4545.97
	Day6	3057.41	8603.75	4006.83	6682.52	8546.75	6908.6	4410.43	8216.83	33.4771	61.8426	69.7178	47.1357	61.1112	53.6702	64.0369
	Day12	3211.49	9183.99	4779.56	6509.03	8753.1	5328.02	4798.15	6166.11	108.364	193.022	123.588	46.1902	83.2816	170.728	137.698
	Day18	8321.92	5015.64	5391.82	6374.45	12547.3	6905.99	2942.23	6111	111.214	211.434	284.974	183.25	162.972	54.1755	182.397
	Day24	12133.4	6358.38	5783.15	9221.7	3384.79	3775.56	14230.8	23.2788	32.1114	72.5772	52.2741	45.0113	82.3206	32.5745	82.2358
	Day30	6273.42	4294.94	9254.06	4171.76	5537.08	6365.28	7896.97	7601.32	180.352	74.2711	234.905	74.6946	17.1515	82.4901	163.781
	Day36	8583.7	5963.79	4917.12	4941.54	7178.03	3051.37	8705.02	13538.8	57.3767	63.3631	29.5565	67.7664	81.5741	115.643	389.516
	Day42	5646.7	4949.15	7042.87	6298.79	3101.68	2349.47	8007.67	7190.78	620.639	127.389	4483.14	1075.74	989.365	2633.61	7864.49
	Day48	7119.34	3946.4	6363.51	2844.14	5423.34	3970.62	1867.33	5614.41	4975.27	56.3678	3820.96	933.533	206.27	913.441	3479.32
	Day54	8117.8	3432.09	7325.16	7322.47	9778.26	2839.56	6108.95	7822.15	981.32	8563.7	6945.9	45.4572	412.673	3393.89	1581.16
	Day60	1051.71	8615.49	3070.78	8037.53	6653.04	3782.39	2924.42	5544.47	458.885	6951.43	7099.22	442.092	3661.23	6499.49	5074.57
Figure2D
		Control				E6F6
	Day0	9994.01	7980.77	5742.96	5722.56	9952.76	6218.41	5597.5	3696.25
	Day4	6053.36	6232.97	6248.55	10210.7	86.4922	31.3488	12.8481	77.9778
	Day8	6814.29	6240.98	5235.95	2902.69	11.1451	6.07859	7.21826	10.5565
	Day12	11649.8	7327.77	8760.08	9076.31	2.39345	1.80934	1.70124	0.750587
	Day16	13536.1	9636.26	11371.1	10853.2	2.73246	2.09785	2.68167	2.05491
	Day20	8627.69	5061.39	6554.34	7773.92	5.69214	4.08412	10.336	2.89776
	Day24	7696.01	9750.65	7926.36	5756.82	3.66659	3.14563	3.28044	2.67154
	Day28	10510.2	10387.2	9973.63	5586.88	4.09523	2.26768	2.75081	2.02718
	Day32	9445.64	7353.72	8250.85	5080.25	3.87169	18.9242	7.47109	2.93246
	Day36	10433.8	7886.19	9514.88	5829.9	18.587	6.86654	2.4423	27.4651
	Day40	11350.1	7617.7	10667.8	5690.72	2.06256	4.08124	3.96118	14.4656
	Day44	9175.75	5419.92	11645.1	5223.14	5.48537	3.17443	5.57422	11.7944
	Day48	11563.5	5862.09	13108.2	9066.07	7.52831	0.301736	5.44246	2.03495
	Day52	12178.1	8493.8	13937	9120.7	1.39755	0.081095	3.1893	0.31558
	Day56	15699.5	8887.77	13334.8	10560.9	9.28204	0.061968	0.112917	0.07685
	Day60	10280.1	7800.22	9280.27	8477.22	2.17997	4.83582	6.10268	0.996999
	Day64	6889.18	4438.59	8716.31	7922.35	2.48295	0.504178	1.91805	0.398847
	Day68	9392.47	3552.31	10024.4	6851.53	1.41917	0.443394	1.03482	0.393256
	Day72	7220.21	4677.67	9177.12	9200.08	4.04414	0.292409	1.5612	0.31689
	Day76	12864.8	5617.04	8786.72	10641.2	2.31515	0.28111	0.494163	0.369064
	Day84	10125.5	3782.05	6724.86	5751.49	1.5081	0.641424	0.469456	1.78549
	Day88	5849.88	2473.72	5583.81	4287.57	1.05739	0.467098	0.769871	0.407945
	Day92	6747.54	3663.89	6183.03	4976.73	2.67452	1.78748	2.25398	1.86588
	Day96	6033.24	3533.26	4668.11	4509.6	2.29526	0.41472	1.05973	0.371631
	Day100	6355.85	3695.23	5666.77	5253.7	2.87429	2.11021	3.77808	2.27088
	Day105	6900.54	4054.68	6791.54	5540.32	4.6333	0.404618	2.53904	0.557848
	Day112	5943.29	3857.46	6882.51	4705.6	2.05561	0.993095	4.14354	0.467431
	Day119	6364.34	4843.23	6039.23	5589.05	6.73185	0.625336	8.63999	0.41613
	Day126	5740.49	3986.12	5951.66	3886.78	63.306	2.78901	55.8114	0.812159
	Day133	7826.07	4698.73	6457.43	4447.2	216.73	100.945	126.779	14.5375
	Day140	6816.1	3533.08	7581.11	4990.99	271.827	206.775	409.65	4.78892
	Day144	4507.83	3765.95	4688.47	2847.49	86.5466	78.1116	119.869	9.25315
	Day150	2548.47	1162.15	4214.99	2694.59	43.8168	84.9241	29.3389	14.2996
	Day157	1875.66	2745	1189.76	2737.87	464.041	97.2241	52.055	20.9149
	Day164	4943.5	3913.72	5157.01	2463.32	133.643	69.6837	70.4691	18.8515
	Day171	4480.97	3047.77	5465.51	2427.41	447.418	297.495	84.4145	22.9629
Figure3B		Control				CRT3-SEQ13				129G1				CRT3-SEQ13+129G1
	0	7269.42	3997.36	2440.35	2125.6	7516.97	7560.4	4876.2	2279.87	5854.26	4528.16	3687.8	2626.08	4531.28	4841.46	4068.95	2516.53
	1	7908.61	8506.71	2919.93	2272.98	4689.89	7627.86	7128.78	1525.73	3.96357	2.69985	2.28184	0.613546	0.258918	4.17729	2.2337	0.27431
	4	5698.99	3929.04	1743.25	2167.51	4032.62	8510.82	3250.8	1869.55	2.64618	15.4282	15.0812	1.47452	4.98262	15.8865	5.59172	5.71697
	8	8913.86	4106	2375.63	1572.93	3736.17	8536.83	4392.42	1956.4	8.72318	4.66504	11.0022	0.757254	1.091	65.2034	7.70291	0.320582
	12	6140.73	3228.02	2337.38	2739.01	4961.04	10512.1	4326.49	2444.44	8.18021	13.099	5.29005	2.18466	2.07403	2.98265	1.89108	0.996963
	16	9051.3	3418.58	3913.54	2219.35	5266.98	8211.34	3949.49	3107.24	1.39831	4.72747	7.54607	0.932051	1.88206	14.8759	2.38739	0.638918
	20	6528.83	2460.6	1741.69	1329.43	4094.61	8774.2	3201.18	2378.8	1.20906	6.44507	0.483967	0.531596	0.560086	7.7218	5.31019	4.4002
	24	5988.85	3326.83	2628.91	1513	3931.07	8070.71	2477.39	1371.74	3.13874	2.8469	2.39334	4.4176	0.922763	6.19365	2.28016	0.770466
	28	6251.99	4301.32	2967.36	1999.47	4176.54	5392.09	3357.73	1765.85	4.19114	2.29208	1.63489	16.6906	0.704821	2.50333	2.47363	1.54104
	32	7054.34	3343.35	2487.96	2588.15	6920.13	8120.09	4239.54	2742.18	2.64662	2.06305	1.06237	2.06707	4.36535	1.45617	1.16955	0.792349
	40	12459.6	5924.58	5173.57	2366.38	4960.57	8895.58	5319.72	2468.12	1.44807	1.61276	0.804123	2.26125	1.54897	3.36364	1.9111	1.01176
	44	9712.66	4466.33	1844.85	1984.7	910.141	6282.92	1857.05	880.483	2.37911	2.26661	1.90043	1.13836	0.608001	1.20176	2.3416	0.995958
	48	9012.25	3531.32	2651.21	1911.49	551.578	5473.54	788.825	316.809	4.60927	3.34475	1.9992	3.79599	3.66618	4.28087	5.64355	2.422
	58	14211.9	4621.26	3008.44	3267.01	202.417	4056.2	400.05	58.4202	9.128	5.17216	1.37647	1.2917	6.60235	17.5916	4.82122	1.31288
	65	10077.2	3438.32	2878.49	2450.44	87.5834	2880.76	120.699	75.6833	6253.85	263.48	47.153	110.375	72.2798	121.012	35.1079	1.06447
	72	10507.8	4313.03	2472.43	3128.9	86.3542	2408.33	209.977	156.837	7567.48	5553.34	3997.16	4378.65	103.43	141.094	187.113	23.8691
	79	8962.93	3578.14	3031.3	2264.14	42.2034	731.538	35.2218	64.352	8784.58	5649.03	3889.85	4092.78	80.6428	202.501	274.493	121.615
	86	4435.01	2446.27	2160.38	1480.83	95.108	855.511	14.5643	30.6335	3924.76	3622.18	2861.47	3803.43	99.2438	168.393	225.815	42.2782
	93	5866.47	2124.89	1371.67	1095.88	81.3961	1134.34	18.0799	76.4122	4490.87	2779.48	3039.63	1669.75	651.288	225.103	365.969	102.701
	100	10699.9	3460.55	2421.3	2637.73	82.1098	1739.18	30.5049	21.8157	5910.91	3190.32	3508.57	2015.34	265.157	371.67	263.789	70.0162
	107	3753.9	2147.7	1212.16	1378.07	115.652	1158.16	11.5312	23.3783	4112.06	2225.88	2157.44	1823.25	437.679	326.298	373.779	79.652
Figure3C		Control				CRT3-SEQ13				129G1				CRT3-SEQ13+129G1
	28	45.4	43.25	43.75	84.6	30	49.75	26.5	24.25	53.65	50	51	37.1	61.5	87	69.25	74.75
	32	26.95	22.35	28	72.9	41.5	66.5	61.75	57.25	36.85	42.15	52.45	32.2	68	118	84.25	87.75
	40	41	53.25	56.5	49.5	156.75	60.5	185.75	137	52.5	67.25	27	18	268.25	175	187	111.75
	44	48.25	44.25	40	61.5	224.5	62	174.25	161.5	27.5	40.25	22.25	33.25	204.75	285.25	218.5	228.25
	48	46.75	46	26.75	26.5	2168.75	121	852.5	1232.5	45	66.75	39.5	25.5	916.25	1586.25	1583.75	1545
	58	24	17.5	24.75	24.75	8156.25	207.5	2037.5	4150	32.75	48	37.75	46.75	2856.25	2450	2887.5	2293.75
	65	29	29.75	29.75	22.75	10125	168.75	4812.5	4125	57.25	57	36.75	26.75	7500	1806.25	10156.2	7406.25
	72	15.5	17	26.75	32.5	12843.8	433.75	2925	8281.25	24.75	25.5	32.75	22	8843.75	3125	6531.25	4093.75
Figure3D		Control				CRT3-SEQ13				129G1				CRT3-SEQ13+129G1
	28	48.8	46.9	47.3	61.8	55.9	49.25	46.55	47.95	49.15	60.9	55.95	47.55	63.95	70.1	63.5	65.8
	32	46.05	40.9	45.2	55.3	43.65	45.25	47.6	49.05	46.35	48.85	45.7	39.6	38.75	50.75	44.05	55.6
	40	33.25	27.75	41.75	58	14962.5	6275	5393.75	8856.25	66	54.5	49.5	41.25	5518.75	3718.75	8287.5	5987.5
	44	37.5	48	63.5	52.75	10831.2	4087.5	7537.5	8662.5	30.5	38.75	29.5	36.5	6725	6756.25	12800	6300
	48	59.5	45	57.25	46.75	17768.8	4500	13343.8	10925	55.5	60.75	56.25	51.25	7868.75	8893.75	14406.2	8362.5
	58	55.5	29.75	52.75	35	27931.2	9656.25	20893.8	27887.5	67.75	64.5	63.5	44.75	28750	8968.75	12531.2	15687.5
	65	66.75	54.25	55.5	47	23156.2	8031.25	17812.5	21187.5	63.75	64	63	65.75	22562.5	7687.5	38093.8	15750
	72	51.75	47.5	54.5	53.75	42406.2	12343.8	15062.5	12125	46.5	54	50.5	46	23000	9531.25	20750	19906.2
Figure3E		Control				CRT3-SEQ13				129G1				CRT3-SEQ13+129G1
	0	20578.9	18527.5	15284.4	11989.5	21784.7	17916.1	15804.9	13435.4	14756.7	16217.9	13949.9	9987.29	16336.3	15781.4	11554.2	13680.2
	1	17446.2	13700.5	9419.17	11208.1	14401.3	16332.8	7557.61	10163.1	5.09129	3.85274	3.11912	1.95864	0.906753	1.97731	2.40763	1.53023
	4	18204	14692.5	14972.8	13313.5	18385.8	24305.8	11868.9	14493.3	81.8053	21.7116	33.0257	88.7526	10.1037	9.5697	14.3461	6.81096
	8	15397.1	17248.3	14240.2	14622.8	15967.7	19235.3	12207.9	17320	52.7255	18.1816	35.0785	4.71659	15.5115	9.67424	11.9408	10.9635
	12	19385.4	15060	17576.9	18221.9	15240	16471.6	8290.26	13502.1	3053.14	151.785	132.209	15.4763	185.16	79.8157	26.5174	352.115
	16	17683.8	15302.2	18346.3	18280.3	15120.8	15588.9	10994.9	12660.4	24.6366	10.6027	19.5774	4.35088	31.3561	3.56417	3.78045	4195.18
	20	17675	14243.5	15619.8	15728.8	17493.5	18659.1	10504.4	14491.3	43.4379	4.1737	9.11636	4.32475	13.9016	2.86758	14.2303	7.57442
	24	16300.3	16232.9	17248.6	12913.9	10809.8	13599.2	7051.44	11443.1	55.6029	10.3341	11.9579	9.77093	14.4484	5.73829	8.77848	11.5654
	28	13824.3	12348.6	16653.8	13556.7	10618.2	15842.6	9143.17	12107.2	50.9073	17.4087	21.9179	8.78975	8.7813	17.2361	17.1731	18.5326
	32	18527.3	13612.6	22478.6	15800.6	17093	19307.4	11126.4	16243.9	4.82023	5.38539	6.40513	6.03271	4.54831	3.11039	3.13014	6.02886
	40	18746.4	17024.5	19931.6	16542.2	15797.8	17296.8	9585.72	14650.4	18.8566	5.90548	4.17513	2.45686	4.92454	4.06131	4.12905	6.38629
	44	17962.3	12690.2	16412.9	13496.4	13319.6	13375.6	6756.19	10142.3	111.977	24.826	19.8268	5.43909	4.74511	30.788	4.47351	5.89457
	48	18407.2	17067.3	16966	12376.9	13757.2	13295.1	6144.45	8121.3	28.5236	11910.2	219.717	7.13626	1.72452	2.18899	1.30229	2.20237
	58	20395.9	16308.7	14975.3	15760.2	8454.47	9043	3830.42	2700.58	19906.8	14579.5	19912.7	5192.48	352.01	342.441	37.1727	2064.04
	65	16572.9	13672.3	20088.8	13309.2	8380.56	9792.4	4044.31	1488.58	19466.7	9883.38	23452.9	15932	1442.8	55.1609	397.253	2670.93
	72	27995	24491.5	32681	22818.2	9641.2	10981	2267.64	1355.79	28498.6	6765.67	38832.1	23135	2909.07	417.355	114.203	2567.37
	79	23837.4	12514	20075.3	12974	9742.85	12755.2	1324.27	707.15	16355.7	1591.87	15480.6	15265.6	2307.2	283.273	629.677	2824.73
	86	17289.1	11810	14149.6	8154.81	9865.44	10154.2	695.438	430.001	3895.91	1791.85	15607.6	11951.4	741.587	22.0073	780.185	1145.31
	93	22357.8	18256.5	19143	12647.1	13758.6	12562.7	561.692	581.076	10474.5	3194.22	16823.3	6381.54	1468.34	122.472	264.923	1673.47
	100	25148.8	21341.1	22998.7	18681.3	12739.4	13652.9	823.068	934.167	12370.6	2429.49	19612.6	8765.77	2074	249.961	267.904	2581.08
	107	22394.7	13946.1	21188.5	14054.8	17564.2	13138.4	594.932	1011.76	15709.8	1676.94	18876.4	2956.88	2595.48	174.163	222.566	1990.46
Figure3F		Control				CRT3-SEQ13				129G1				CRT3-SEQ13+129G1
	28	41.45	47.2	45.35	41.05	52.5	55	42	36.25	42.25	44.9	33.95	47.75	54	79.75	56.5	84.5
	32	27.1	24.75	35.35	27.7	55.25	34	38.75	40.25	37.95	43.45	28.55	30.15	45.75	57.5	41.25	79.75
	40	37.75	48.5	47.5	61.5	152.75	95.75	96.25	67	40.5	46.5	50	47.5	79.5	201.75	174.75	113.75
	44	41	44	43.25	40.5	84	67	104.5	65	19.5	24	22.5	15.5	72.5	193.25	139.75	98.75
	48	50.5	49	45	40.25	177.5	117.5	256	152	40	57	40.75	37.25	203.75	696.25	842.5	577.5
	58	13.5	22.25	16.25	17	630	150	733.75	216.25	16.25	42	24	24.75	625	1156.25	1350	725
	65	35.5	34.25	27	34.5	626.25	106	1345	312.5	33.75	56	47.25	42	463.75	3268.75	1400	243.75
	72	40	34.75	23.25	28.25	846.25	132.5	2575	572.5	14.75	37.25	21	14.5	295	1106.25	831.25	258.75
Figure3G		Control				CRT3-SEQ13				129G1				CRT3-SEQ13+129G1
	28	46.05	46.6	46.65	39.65	49.15	40.55	44.4	44.15	52.7	44.35	37.7	42.65	47.4	57.95	49.4	44.4
	32	38.55	33.2	47.8	39.9	44.95	38.7	43.55	34.55	40.3	38.65	37.5	31.2	38.4	59.6	39.95	40.75
	40	63.5	55.75	49	41	4768.75	2225	3150	6387.5	42.25	36.25	45.5	42.25	3518.75	3043.75	7568.75	4968.75
	44	40.75	42	24.5	31.75	5193.75	1575	4393.75	5962.5	42	37.75	31.75	20.5	4981.25	3300	9450	3462.5
	48	57.25	64.25	52.5	56.5	3031.25	2537.5	4306.25	6162.5	43.5	43	23.25	44	6218.75	4743.75	10550	11037.5
	58	45.5	38.25	26	32.5	7606.25	6581.25	9262.5	16800	41.25	35.25	30	30.75	11712.5	9412.5	21187.5	5956.25
	65	30.75	44.25	40.75	48.5	4450	5543.75	5950	10750	33.5	49	43.75	47.75	10875	21187.5	31312.5	5031.25
	72	62.25	53	43.25	41.75	7906.25	8375	9687.5	17562.5	38	46.5	49	32	8750	10093.8	32531.2	4375
Figure4B		Control					CRT3-SEQ13					129G1					CRT3-SEQ13+129G1
	0	20081.1	13120.2	13712.4	9643.14	11969.4	18319.7	14722.9	13444.9	10147.2	9168.09	18163.4	14169.2	15128	10401.9	9860.99	15650.1	14520.6	14801.8	13309.2	8341.29
	1	13148.5	13369.1	11377.6	11675	9504.45	18183.2	15342	13961.9	17172.5	15592.2	11.078	8.3148	7.0845	9.68493	7.43665	8.51928	10.0337	13.1866	10.4112	7.8761
	4	14911.9	10739.5	5135.7	14615.5	2738.1	19128.4	8082.55	10530.4	14556.9	12626.4	3.91906	2.17244	2.10339	5.08812	67.3342	1.76276	29.3738	5.1223	1.4034	0.715247
	8	20281.2	13519.1	1808.09	20225.1	3192.73	22903.5	6193.9	11753.3	19130.1	16549.2	6.08464	1.75927	1.35555	4.14638	681.556	2.97726	1332.75	7.61479	2.45572	0.190158
	12	18279.1	12487.5	3627.76	14807	6138.93	15717.4	3960.84	10147.8	16106.2	14367.9	3477.36	1.83084	5.89996	729.59	6.70928	4272.26	17.6524	452.5	150.321	63.4202
	16	17101.8	13777.4	2895.43	16953.2	6695.64	17504.2	4760.79	11143	17944.5	13382	5078.96	23.8489	0.877072	1.6567	5.16411	0.438318	0.900164	1.25517	1.46683	2754.24
	20	16821	12758.4	1441.89	17500.3	6787.03	17037.4	8784.98	13873.1	20467.1	11563.9	1.03801	0.847456	0.58499	0.432089	0.620157	76.9924	1.201	1.82909	0.974706	0.315235
	24	16594	13739.7	2189.36	12604	6057.47	15728.2	8816.22	16480.7	18829.6	20225.4	2.25411	2.25233	2.61546	208.81	0.564288	0.739592	7.0965	3.28396	10.9877	2.21147
	28	13206.9	14983.2	3353.05	14957.5	5751.04	15812.8	5292.23	16389.1	17903.2	12467.1	2.25411	2.23633	0.790108	1.21791	0.265504	0.686122	10.172	1.06476	1.27045	1.13692
	32	13798.2	13395.6	3239.14	9279.06	3157.46	11659.9	3565.49	10730.6	10901.2	8794.22	10.1024	14.8524	27.3546	34.0009	29.4496	14.9376	32.8656	18.3733	8.75509	7.57437
	40	14782.1	14294.4	635.387	12477.2	3580.55	11627.3	2000.16	13033.8	13401.6	9946.21	10.355	25.7396	12.5764	9.30979	13.7471	20.1961	22.5689	3.12631	33.0474	13.2226
	44	14540.6	10153.2	1039.61	10021.2	3148.63	11208.1	2113.75	11836.5	13740.3	9274.1	8.94353	1461.27	2.00721	4.13176	1.18062	1.05393	7.91529	3.50134	13.9193	14.3055
	48	14666.5	11084	915.755	13919.3	4284.23	11842.9	1300.53	7837.7	13909	10847.5	4.50337	54.6109	10.0266	5.24023	19.7652	2.81404	5.18033	6.2059	9.87212	10.9849
	58	13743.4	12918.7	1352.66	12488	4473.16	7753.83	2719.96	6443.23	12396.1	9741.9	13859.3	12502	1363.85	4041.67	19.1459	302.936	4070.39	993.23	3576.26	241.289
	65	14767.1	12451.1	705.697	10814	1156.96	7015.22	2074.6	7948.4	11531.4	9660.02	15995.4	14745	9251.18	13923.3	6335.23	249.233	2833.95	1775.51	4036.74	114.802
	72	19664.5	18858	961.378	14496.6	2663.73	6910.91	5015.08	11556.6	15094.5	11397.1	15052.6	18315.6	13376.3	11716.6	8830.3	259.045	1757.02	2835.37	3738.39	116.109
	79	10706.7	11036.4	530.875	10575	915.749	2551	3430.88	8047.93	10331.6	7445.66	7185.16	9724.55	7980.09	11170.1	6428.68	302.37	1758.65	2414.76	2549.59	121.279
	86	12980.9	14919.3	272.87	12977.7	1518.67	2177.93	5394.47	7376.45	12025.9	7676.54	10229.7	14577.1	6461.8	15482.1	11608.4	342.198	1790.81	3409.93	2809.48	97.0622
	93	15541.9	12303.6	216.653	12867.7	765.968	1906.81	4791.56	5679.87	9976.07	6806.17	12819.4	12645.4	3760.83	15511.5	7225.48	107.138	1232.42	3548.92	2607.1	117.85
	100	9509.41	9161.49	86.2332	8148.3	253.45	954.54	3773.12	4061	7794.7	5644.69	10632.5	7685.49	2807.35	11443.7	2622.98	64.9477	895.567	2023.25	2020.77	39.242
	107	9297.35	6603.87	84.9275	6571.12	191.064	910.724	2943.65	2927.93	5388.61	4924.68	7795.34	4003.68	1298.51	7245.59	1686.66	34.2138	447.56	1211.09	1761.16	27.9167
Figure4C		Control					CRT3-SEQ13					129G1					CRT3-SEQ13+129G1
	28	32.35	32.7	38	36.2	33.25	35.35	37.95	38.75	31.75	35.9	27.95	25.6	27.75	56.3	29.65	23.5	34	21.75	24.65	25.5
	32	47.6	37.4	28.4	39.7	36.6	56.25	44	24	63.25	68.75	24.8	27.35	31.1	43.25	44.95	41.75	27.5	83.75	49.5	57.5
	40	44.35	46.85	95.4	86.55	84.25	63.75	76	62	46.75	76	58.45	143.7	63.65	74.7	65.4	90.5	134	74	122.25	139.5
	44	41	47.85	106.75	81.65	96.25	129.75	124.5	100.75	104.5	184.75	67.75	98.1	97.05	78.55	66.8	127.25	145	94.5	160.75	149
	48	47.1	47.1	108.25	87.55	93.6	1033.75	347.5	426.25	458.75	1070	62.1	76.6	68.35	75.85	54.6	385	406.25	1405	778.75	605
	58	40.85	62.45	155.95	95.7	99.55	10787.5	2025	1800	2262.5	4131.25	66.7	55.75	57.4	66.95	68.4	6243.75	1256.25	10850	3075	4056.25
	65	46.1	72.8	145.15	104.65	97.4	24375	4093.75	3968.75	2387.5	4406.25	38.65	66.9	61	67.2	82.2	16406.2	3125	14687.5	15062.5	18093.8
	72	78.7	81.9	129.5	101.3	104.75	52031.2	11218.8	21000	4437.5	15625	68.8	81.2	75.6	68.25	77.2	17593.8	5593.75	21000	29875	25656.2
Figure4D		Control					CRT3-SEQ13					129G1					CRT3-SEQ13+129G1
	28	60.5	55.5	156.25	62	88	93	78.5	77.75	75.5	69.5	62	61.25	107.5	77.25	64.75	104.5	82	71	156	77.25
	32	67	53.25	146.5	72.25	66.75	94.75	83.25	77.25	82	75.25	67.25	68.25	76.75	76.25	68.25	94.75	64.5	82.25	91.75	79
	40	41.5	45.05	117.3	68	75.5	2087.5	3968.75	1450	1981.25	5337.5	53.45	116.85	65.2	69.05	62.65	325	1462.5	893.75	2325	1381.25
	44	51.35	42.7	118.85	65.75	82.9	3206.25	1843.75	1893.75	5900	8493.75	56.4	71.1	75.95	65.65	63.1	918.75	1412.5	1331.25	3643.75	1625
	48	58.75	40.3	106.4	67.25	74.55	10187.5	6375	3406.25	3937.5	7875	48.15	59.1	63.25	62.55	50.2	968.75	3006.25	6500	9625	7187.5
	58	54.4	49.7	134.25	85.8	84.5	66562.5	21718.8	20625	21562.5	36562.5	53.5	50.55	59.05	58.85	63.15	25468.8	17500	59843.8	31406.2	40312.5
	65	52.6	58.65	119.6	72.25	79.15	99687.5	26718.8	21250	14406.2	24687.5	32.5	59.1	62.2	54.7	69.85	32812.5	13937.5	46718.8	42812.5	53906.2
	72	86	78	119.4	82.7	95.6	100781	32500	53125	14937.5	49250	55.35	72.35	76.1	65.15	70.25	29531.2	15031.2	37125	61250	50718.8
Figure5B		Vehicle								1mpk								5mpk								30mpk								ETV								ETV+30mpk
	Day-2	8282.37	8529.55	7002.28	6821.51	6735.74	6255.6	4709.64	4955.27	8032.97	9864.8	7332.22	7185.57	6412.62	5379.28	6201.14	3844.63	10178.4	8889.95	7497.29	6057.75	5220.93	5017.15	6336.14	4064.15	11232.4	6775.02	7647.53	6390.76	5835.35	5191.74	4943.43	4001.42	12639.2	5428.73	6794.61	7484.04	6145.85	4469.15	4644.4	4008.7	11506.4	8591.75	7874.14	7857.53	5209.1	4287.96	5199.17	3809.41
	Day2	3300	5631.92	6435.75	13174.9	7046.8	7631.58	10511.9	10171.8	1055.87	479.39	561.41	2196.76	202.72	625.75	237.74	538.19	94.47	488.31	196.27	123.02	64.84	191.73	743.34	176.82	34.1	30.68	19.98	30.74	30.42	321.2	31.45	38.65	10369.3	5891.31	5906.66	7045.88	7792.19	11759.6	6816.85	6780.28	113.62	278.48	45.23	25.74	39.17	18	75.64	24.96
	Day4	8545.28	5550.4	6102.81	4326.02	3045.48	6162.55	3978.89	2245.56	3330.02	2046.17	1639.04	3386.82	5993.8	2269.63	501.57	509.72	883.86	1076.65	294.77	201.17	287.83	64.91	211.48	334.52	39.93	50.43	36.09	53.02	33.32	44.21	472.26	35.19	11856.5	10942	5945.2	5587.13	5031.53	8617.59	5762.22	6310.91	64	25.3	29.42	26.52	26.77	45.2	299.63	652.89
	Day6	1691.19	6227.3	4763.22	3293.36	7194.37	4783.43	3871.74	1690.01	2747.31	2194.01	3149.05	3795.44	5497.69	5708.65	629.71	791.32	513.34	1033.62	204.73	87.93	168.42	20.43	113.54	646.42	32.65	36.43	33.91	58.97	17.71	48.98	901.99	36.38	6982.43	6581.04	3459.1	4374.89	3439.52	6545.2	4126.51	5229.67	85.08	23.2	54.77	23.16	33.11	38.48	434.72	719.33
	Day8	6508.43	9284.81	5268.28	3876.82	4957.12	3916.52	3622.61	1861.69	3913.71	4232.88	5066.95	5497.23	5464.2	7022.22	1863.33	2751.17	993.26	2798.56	265.45	40.75	2832.34	123.62	109.13	3507.28	57.75	30.51	33.53	52.17	14.98	38.48	1585.12	13.93	11484.5	10143.3	5363.53	6768.53	5357.55	10233.9	6164.51	8699.48	141.61	37.26	94.48	39.09	40.4	34.16	695.52	1954.37
	Day10	18.51	9594.56	6473.61	5108.71	5175.71	4358.69	4431.96	1572.86	9379.9	11426.6	7521.8	7929.61	5566.34	6938.21	4608.23	6907.76	3996.35	6993.75	2293.25	3113.8	5564.35	238.37	5854.27	16408.1	65.14	22.57	160.04	106.6	23.24	78.23	2684.62	26.8	7035.74	8172.01	3856.46	5512.61	5911.82	7612.46	3715.42	7198.55	120.33	94.1	109.59	32.18	21.96	32.45	4735.22	6467.58
	Day14	3192.61	6189.4	1389.46	3057.78	6073.29	5754.4	8243.37	6347.32	8689.89	9594.91	5573.95	9748.02	10312.5	7921.83	8165.4	12125.9	6554.37	10656.6	12378.3	1551.25	9604.99	8250.88	10602.5	305.25	4462.38	6545.06	228.28	7218.21	270.45	10229.4	732.84	7861.94	7610.35	3806.17	3907.98	6173.01	8521.84	10559	10698.9	4580.93	204.85	260.5	2725.79	5630.66	883.53	5836.69	8322.8	5526.67
	Day18	7998.54	7017.32	5429.43	4960.18	6625.04	4789.84	4296.07	2047.56	4842.59	6806.97	6465.31	6139.01	5001.3	5207.21	5969.48	8044.82	8220.17	6760.35	7630.36	4912.6	1156.05	299.91	6064.91	5317.18	2909.74	4825.85	1954.59	2800.54	2869.61	7201.46	5206.97	551.71	7546.85	5887.36	1456.58	5966.24	3556.54	7941.73	3738.85	6081.77	8954.34	1819.02	6117.47	2686.98	1168.07	2587.43	6368.6	4483.03
Figure5C		Vehicle								1mpk								5mpk								30mpk								ETV								ETV+30mpk
	Day-2	8499.14	3602.43	1368.31	1494.17	2974.86	8063.96	5107.01	1896	4850.34	3251.65	9999.42	12994.2	11220.1	5131.15	3197.53	5814.78	2858.25	4380.43	5756.05	2160.61	3041.37	5418.98	1813.47	4426.43	1564.86	4342.06	6582.29	2472.72	1745.23	4326.87	2699.32	4374.75	6294.86	2837.73	14323.4	5205.36	3527.24	2019.78	9079.11	5647.98	1756.81	2318.78	1806.78	3389.69	2726.02	6701.29	7765.51	5950.5
	Day2	8579.97	3523.79	1699.15	2003.37	3735.49	5909.99	1773.66	2620.48	1090.76	566.82	2314.11	1279.92	4849.88	501.365	344.737	1477.09	234.187	238.946	972.312	261.965	472.629	610.965	608.289	266.567	68.7918	71.6225	249.342	94.7233	88.2163	163.284	304.264	130.64	12858.7	2424.42	14189.4	4458.98	4228.12	1112.39	8582.74	2513.8	186.383	357.926	253.287	142.119	116.779	154.226	38.6333	82.2685
	Day4	6651.41	1731.43	1279.44	789.597	2057.28	5039.4	1726.19	1863.51	2215.96	910.24	8371.31	7216.9	8739.85	2699.51	1405.29	6116.54	347.68	576.748	5371.2	716.202	1093.68	1978.65	1272.49	509.91	290.831	1102.54	501.339	182.352	119.028	555.911	351.99	396.077	7930.1	1616.19	9275.56	3051.58	3029.15	1579.99	7052.58	3920.22	193.045	799.743	546.614	1137.67	454.539	409.998	871.486	237.307
	Day6	5387.3	2413.45	1911.96	2388.76	2092.12	5880.27	1524.05	2586.97	5725.71	1035.4	12167.6	11677.2	11625.1	5134.49	4968.24	10810.7	962.722	453.343	5430.9	1942.24	1404.03	6172.34	1419.73	3242.01	401.925	614.6	933.977	110.827	220.41	1133.16	1288.68	476.97	4806.75	1580.96	8704.51	2927.94	3544.57	1008.2	5934.23	2090.07	616.843	464.007	1187.66	672.308	438.682	218.925	2621.08	678.221
	Day8	5396.65	2617.84	1084.88	1698.29	2476.01	3243.81	879.731	896.712	4217.91	878.782	8505.2	8230.87	9830.28	3111.11	1851.01	5534.61	1115.49	2545.9	5943.17	999.177	1459.9	2823.53	764.79	2496.13	397.695	271.54	3878.35	772.293	159.875	1875.39	1898.66	422.873	5504.61	1291.81	4621.85	1298.28	2197.42	769.869	3860.6	982.671	385.764	2494.09	1674.7	358.2	992.979	48.4967	2447.99	1013.66
	Day10	4993.37	1571.81	1558.13	1080.7	2589.32	3531.29	1281.9	933.457	3230.67	1064.49	8470.23	4798.09	11252.9	4785.06	1114.1	7180.09	957.464	3482.7	7294.18	1260.23	2310.32	3538.58	1486.69	2928.56	793.598	1332.48	3694.07	1701.32	488.153	2558.12	1233.64	2111.07	6064.27	1697.66	7297.26	2078.12	1651.4	794.368	4997.91	1058.16	1302.24	1222.32	2078.07	1673.21	1851.76	1682.96	3147.78	2631.99
	Day14	5438.23	2567.52	2002.08	1151.64	2135.11	4681.29	1909.65	1122.83	937.07	1273.41	10684.5	2846.8	9683.56	4601.76	2348.95	5953.37	845.336	1538.49	5786.3	1602.93	3052.31	4412.44	1254.8	3781.18	919.705	2459.33	2619.33	1648.14	527.201	2438.81	1512.64	1904.47	5600.13	1694.16	4328.47	1932.76	2097.11	498.286	6192.34	2208.07	2392.13	2300.73	1745.92	3447.31	1969.38	2014.84	2100.15	1417.57
	Day18	7765.65	4144.02	4851.97	2681.11	4865.46	4605.42	3291.14	2326.17	1787.21	1538.02	9318.21	4861.41	10898.9	6960.57	1916.06	7891.41	1033.02	1913	7063.3	2338.47	3863.81	6086.53	1923.49	4894.45	1061.86	1861.58	5482.11	2270.05	961.872	3104.54	1822.64	1758.71	5928.14	3765.65	4570.87	4766.21	4269.98	1000.18	4374.06	2104.68	3218.43	3181.21	3749.77	2751.1	3629.04	3992.25	3449.48	3921.45
Figure5D		Vehicle								1 mpk								5 mpk								30 mpk								ETV								ETV+30 mpk
	Day-2	129000000	1301058	84355148	17488842	4634897	76489967	5312795	1749132	81135563	92833477	94928711	20120513	2351724	41548513	23602398	17268497	27633486	6326052	83537619	61191855	94922098	4000021	78391857	1765026	108000000	33428409	58157418	185372	89689916	90585572	8704007	33589420	20518724	54781985	51240329	15125173	30424500	84498669	12895519	90030.1	21878514	15442438	33183985	55388920	218482	70073595	1814146	2269884
	Day2	196000000	20013727	15409348	1602664	73772.6	13751030	174873	58459.2	170012	174123	247484	213494	25000	44162.9	169537	378500	50346.2	25000	25000	56319.7	41273.4	25000	25000	25000	29863.4	25000	25000	25000	25000	25000	3857529	25000	452201	345357	958823	36136.3	1646509	664411	55864.2	978647	25000	25000	25000	25000	25000	25000	25000	120280
	Day6	7224121	35676841	3705178	348243	2921861	21588103	102000000	17740681	9893318	3137123	18136582	29517802	1767519	3023222	642124	3375228	209483	25000	25000	25000	476546	25000	35559.1	25000	140662	25000	25000	25000	87491.4	25000	113748	25000	25000	25000	25000	25000	25000	597533	25000	25000	25000	25000	25000	25000	25000	25000	25000	25000
	Day10	121000000	26281861	42281448	5630863	6917143	22599600	6823359	8768605	29942994	8595472	20420206	31476769	224610	35562676	5182087	25000	10098678	3593490	8396832	12160773	1422579	2455605	22892615	52128712	25000	25000	315689	33046.2	70791674	25000	5095471	849927	25000	25000	25000	25000	25000	99789	25000	25000	25000	25000	25000	25000	25000	25000	25000	25000
Figure5E		Vehicle								1 mpk								5 mpk								30 mpk								ETV								ETV+30 mpk
	Day-2	4777075	2831446	2051354	14255495	25000	8463841	489522	25000	3383833	1805598	10439444	9097424	2708545	36361805	26637003	6439320	4274474	6790099	7602286	2587746	16102427	15684053	13536628	19140303	1727182	2768978	8988461	7015915	4969681	7020255	305875	16935549	3962811	5559605	5850264	4378232	16640030	13702082	5972903	33392967	3466799	4366655	2141535	3911633	4886285	8097544	9233355	4896837
	Day2	8800983	3437267	2113524	2962160	1808899	2736103	2518157	1672536	514677	1242380	1341133	1662248	8683291	1749383	986699	2169672	235579	720931	2181922	647013	374635	1156843	1933200	1071857	391164	2450609	761510	79236.7	385808	359890	542836	287354	2078026	1777820	5638974	2403159	3871017	439358	4823162	931972	182938	164380	25000	25000	340197	117375	713334	103500
	Day6	395682	478511	858422	2053424	397333	6826673	841475	8297106	2323846	3016711	20319509	18547646	6043641	15047324	2885932	1728712	1405956	2416313	7625183	7550843	6406030	8670323	25000	4655054	1816012	254299	25000	636154	3076618	2498007	3055643	728695	477715	1026858	1090326	25000	25000	25000	25000	25000	1064815	32970.3	50314.7	41981.2	25000	25000	25000	25000
	Day10	14530112	1612080	4268691	3551126	3096204	4220357	3045276	15420888	10578705	675953	21921853	31704337	3312161	27169289	5344196	3596047	9150422	3112500	9427864	9032765	3728406	21397559	1329515	130096	4674409	4207681	2234892	6161463	3347031	9565027	3825706	4932042	35353.1	25000	53877	25000	25000	25000	69974.1	110637	605245	25000	25000	96562	25000	25000	228770	25000
Figure6B		Vehicle								1mpk								5mpk								30mpk								ETV								30mpk+ETV
	Day-2	2072.32	2992.01	2520	3150.7	4940.68	4921.63	7259.16	8399.1	2351.32	3034.56	2433.17	2887.68	4083.16	4504.4	6701.37	7173.27	1771.21	2394.06	3644.34	5627.35	2897.2	6020.56	6836.03	6535.39	2370.83	2919.62	2420.59	4635.64	5245.63	5119.06	6699.65	5196.85	1906.12	2714.97	2398.93	3448.47	4637.36	5426.13	8298.82	8971.33	1759.36	2523.35	3683.29	4458.56	4595.26	6848.67	8234.89	8160.54
	Day1	1958.07	4110.96	1946.91	4246.99	4642.58	4092.14	4738.61	5492.57	34.9304	74.77	24.4589	35.8609	53.0029	40.7268	84.2017	37.696	44.7824	32.8895	21.2723	24.006	16.8809	19.4536	9.54566	17.7946	12.7433	32.8278	11.7944	6.50645	8.95389	7.52865	17.1752	7.47313	2892.76	1243.6	3063.18	2367.86	5631.01	4048.16	5783.22	6049.29	8.78532	10.965	9.8567	10.1968	13.5525	6.97478	8.64501	7.25134
	Day3	1747.8	3007.9	2547.09	4836.53	4920.4	5562.57	5931.84	6213.63	78.0133	347.33	70.0229	74.1082	128.233	140.166	1023.47	144.14	188.837	10.1445	17.6674	34.726	16.7604	36.9335	12.0913	21.0053	9.00188	14.4389	10.7621	9.5857	9.55783	8.42118	7.40622	6.78097	1813.91	894.003	3658.22	3499.87	4539.95	4863.1	7402.35	5794.77	9.69724	9.27951	22.3474	15.0745	12.9176	9.27951	9.27951	11.5241
	Day5	1883.94	1916.63	1514.26	3343.85	2849.06	3538.21	3535.66	3925.15	90.4071	2000.34	228.5	168.534	585.749	429.365	4953.29	944.964	116.745	9.69312	17.1295	21.4303	11.8555	71.4925	18.4855	42.044	8.73967	7.08426	6.61473	6.58544	5.30368	5.79721	6.03022	5.01445	1030.11	859.387	3728.34	2918.53	3590.25	4589.23	5155.93	5758.45	5.82631	9.00732	6.61473	7.5554	6.55616	7.70294	8.76939	6.46834
	Day7	1999.94	2202.64	2851.32	4441.68	3357.29	4442.53	6342.43	5416.1	296.342	3527.38	1478.46	1682.99	2500.9	2183.47	5763.54	2946.96	442.734	20.2114	45.8491	54.8117	62.0311	219.423	52.9674	140.599	12.371	17.0444	51.577	9.56829	17.5406	8.84824	6.84255	11.7102	968.741	1105.42	3517.85	3033.49	3773.12	3716.43	5881.26	4402.54	10.1878	8.30169	5.4331	7.96105	9.84336	7.01143	10.8438	9.87777
	Day8	1535.61	1787.75	3528.85	2304.33	3241.39	2804.26	3803.09	4051.47	36.8699	67.8322	30.2935	51.6503	50.2757	65.4073	134.96	34.6485	19.6018	11.8684	20.8547	20.6174	17.746	25.4525	37.7044	19.9063	11.4386	14.9281	14.7276	10.1536	9.36627	14.1937	7.05481	6.95779	87.3578	1063.17	2863.69	2613.73	3153.6	3273.94	5714.17	4158.9	10.2522	8.74498	5.89472	7.50828	6.92547	6.66711	7.31379	8.12561
	Day14	1766.72	1272.5	2595.79	4117.86	9.10007	5258.75	3030.01	3631.36	380.315	2582.29	1158.3	969.814	1860.33	3178.7	4566.1	3397.21	612.067	130.627	67.3957	179.292	40.3931	251.935	19.0457	115.215	9.23412	38.0876	22.7287	13.8333	17.4173	13.0356	8.8591	9.50262	1626.27	1981.97	4730.88	2591.25	4230.64	3365.76	3144.85	3712.48	13.4203	15.7157	7.05348	12.7887	9.39516	9.93327	18.118	12.5695
	Day15	2133.14	1570.94	2981.01	3302.04	2323.8	4602.35	4455.47	3486.59	91.3802	108.262	28.8394	85.6203	104.67	63.1637	206.073	78.5895	53.9677	7.84853	10.3897	12.5305	10.0232	21.646	13.8946	19.8968	6.09849	8.10506	2.78205	6.77892	5.30019	5.87304	4.63424	6.80423	1746.75	1649.46	5664.53	2570.11	3238.11	3160.98	3527.29	3041.58	6.19892	7.84853	5.37463	6.42536	6.65247	5.42431	8.00236	15.7305
	Day21	1449.51	2808.24	3688.96	2685.21	2432.8	6023.27	4090.15	6096.9	961.782	2593.89	1351.14	1661.77	3232.53	2801.99	6077.63	2917.25	667.441	27.3806	106.854	333.167	70.1262	478.376	306.835	242.303	29.735	29.735	25.2402	55.0369	26.4989	8.99391	13.155	13.6515	2561.83	2303.83	4543.91	3913.88	3601.26	4142.34	5271.52	3721.55	16.0978	26.8767	13.4446	20.2616	11.1733	12.3698	43.8084	11.3382
	Day22	1516.19	1686.74	2914.83	2137.28	1945.67	5443.34	4311.36	5639.72	118.367	97.0224	83.8918	240.998	105.526	122.506	227.644	53.9352	135.819	10.113	31.4738	68.0034	15.9899	57.0933	34.3873	192.115	13.0187	15.1985	8.80878	13.834	12.5067	8.80878	7.19303	5.79843	1838.77	1834.07	4358.91	3194.21	3209.02	3235.92	4205.83	3827.62	7.48549	8.21925	5.79843	9.75636	6.95951	4.45003	9.22272	15.1377
	Day24	1314.05	1759.78	2905.43	2367.16	2194.49	3557.68	4864.53	6009.19	10.5688	683.153	167.652	170.789	177.17	312.182	2769.34	159.049	124.265	20.9397	50.7441	75.7573	18.4193	88.4317	94.0343	47.1132	12.8512	18.7445	14.8323	33.1663	11.635	8.96543	14.4525	14.9493	1790.56	3051.23	4971.36	3308.3	3145.96	2717.69	3787.57	4699.28	8.70902	11.8083	7.88542	9.47934	5.72066	7.82877	20.3452	13.607
	Day26	1904.4	2077.91	3010.95	2222.4	1698.25	3051.03	4129	5768.65	411.955	2020.61	902.048	735.107	846.913	1386.5	5733.35	871.691	180.608	14.6744	61.2809	166.365	35.3886	183.823	130.598	111.018	12.4806	17.8606	15.4299	44.6588	13.4099	12.6003	10.1892	15.6115	2049.29	2587.48	3980.74	3723.42	2791.39	3522.82	4217.74	3888.12	26.3738	10.7819	9.15646	22.9597	6.96546	12.9598	25.9379	19.0217
	Day29	2412.56	2060.21	3406.23	2837.26	1792.45	3214.41	4372.37	5896.05	1252.72	3533.51	2122.65	2198.97	2542.63	3750.1	8962.06	3383.21	745.856	63.8858	445.216	255.544	82.79	1151.18	516.863	639.539	45.6927	42.2438	26.2915	95.3772	23.4822	51.707	22.7385	37.1359	2380.33	4108.2	7131	4767.27	4644.77	3678.12	6418.73	5446.1	18.0259	24.1917	21.5019	66.0601	6.55802	16.6315	59.2883	30.9858
Figure6C		Vehicle								1 mpk								5 mpk								30 mpk								ETV								ETV+30 mpk
	Day-2	9189771	2825564	14873823	10046092	1640185	34520392	21531449	17279391	5526712	20605354	25000	12345524	5483412	14341040	6174018	18062049	3552682	5452021	6297236	10613110	9719288	5159116	9812592	22135686	7306773	8135531	6147792	5684586	2271538	3436434	16949476	7678798	5041870	10678520	17020490	7083593	21090790	3685180	16735722	9082668	9861106	7888664	16402299	11532018	17934501	12103242	12330271	7673262
	Day2	5265126	187741	9653462	7938475	1369809	15725648	9988382	11888118	25000	253609	25000	25000	25000	25000	2053468	346161	25000	25000	25000	25000	25000	25000	25000	57522	25000	25000	52803.1	25000	102154	25000	25000	74486.1	1226912	1275699	8114333	1798996	8241986	3668555	6979636	4982987	25000	25000	25000	25000	25000	25000	25000	25000
	Day4	1646476	232518	4288886	2481130	309708	15959814	20024311	25000	25000	253593	25000	25000	25000	25000	1627376	28728666	25000	25000	25000	25000	25000	25000	25000	25000	25000	25000	25000	25000	25000	25000	25000	25000	83963.9	210285	975108	124428	152430	33310.5	337001	25000	25000	25000	25000	25000	25000	25000	25000	115611
	Day8	6704429	345303	9348469	2977108	47238.3	23555174	6812514	25000	25000	20951574	1366023	1338096	4077711	6949666	24777369	14979194	25000	25000	25000	25000	25000	40660.1	25000	3003000	25000	25000	25000	25000	25000	25000	25000	25000	25000	25000	898392	25000	25000	25000	25000	25000	25000	25000	25000	25000	25000	25000	25000	25000
	Day9	1816235	25000	7518434	1188569	76459.2	12435886	3934194	3834189	25000	25000	25000	25000	25000	25000	25000	25000	25000	25000	25000	25000	25000	25000	25000	25000	25000	25000	25000	25000	25000	25000	25000	25000	25000	25000	25000	25000	25000	25000	25000	25000	25000	25000	25000	25000	25000	25000	25000	25000
	Day15	6699325	528959	12320157	1569168	375535	22701858	8403996	9660642	25000	11775598	25000	25000	187589	933030	7594727	3997444	25000	25000	25000	25000	72149.9	25000	25000	25000	25000	25000	25000	25000	25000	25000	25000	25000	25000	25000	25000	25000	25000	25000	25000	25000	25000	25000	25000	25000	25000	25000	25000	25000
	Day16	2952293	775214	5514597	1556537	25000	8512973	5253194	5543923	25000	51852.7	25000	25000	25000	25000	25000	25000	25000	25000	25000	25000	25000	25000	25000	211303	25000	25000	25000	25000	25000	25000	25000	25000	25000	25000	25000	25000	25000	25000	25000	25000	25000	25000	25000	25000	25000	25000	25000	25000
	Day22	1018240	599338	3556399	103271	388694	7811260	5240973	6341769	2218089	5786578	1009148	25000	688983	2567365	8485067	1114697	25000	25000	25000	25000	25000	25000	25000	25000	25000	25000	25000	25000	25000	25000	25000	25000	25000	25000	25000	25000	25000	25000	25000	25000	25000	25000	25000	25000	25000	25000	25000	25000
	Day23	1184217	25000	606992	25000	25000	3847609	2115409	1940390	25000	25000	25000	25000	25000	25000	25000	25000	25000	25000	25000	25000	25000	25000	25000	25000	25000	25000	25000	25000	25000	25000	25000	25000	25000	25000	25000	25000	25000	25000	25000	25000	25000	25000	25000	25000	25000	25000	25000	25000
	Day25	275892	25000	25000	25000	25000	1903221	998915	1383206	25000	206129	25000	25000	25000	25000	25000	25000	25000	25000	25000	25000	25000	25000	25000	25000	25000	25000	25000	25000	25000	25000	25000	25000	25000	25000	25000	25000	25000	25000	25000	25000	25000	25000	25000	25000	25000	25000	25000	25000
	Day29	25000	25000	25000	25000	25000	25000	25000	25000	43185.8	228286	25000	25000	25000	25000	367914	25000	25000	25000	25000	25000	25000	25000	25000	25000	25000	25000	25000	25000	25000	25000	25000	25000	25000	25000	25000	25000	25000	25000	25000	25000	25000	25000	25000	25000	25000	25000	25000	25000
Figure6D		Vehicle								1 mpk								5 mpk								30 mpk								ETV								ETV+30 mpk
	Day-2	243.928	261.753	245.186	237.846	236.797	475.45	279.998	237.217	129.844	287.967	108.244	276.433	197.791	248.751	245.395	249.17	137.604	249.17	224.005	139.072	185.628	207.857	270.771	253.784	145.782	204.502	254.413	176.61	202.405	255.881	263.64	273.916	170.319	272.658	412.326	190.241	208.276	186.676	211.003	234.071	353.817	267.206	362.205	160.252	209.954	178.707	297.404	485.726
	Day14	212.073	135.026	174.269	192.451	211.173	284.979	241.595	251.316	107.303	239.795	107.303	103.163	149.427	165.268	208.832	181.65	154.468	205.052	156.988	101.363	146.187	123.865	141.686	172.469	202.352	195.691	207.752	122.425	95.0623	228.814	187.231	127.285	136.826	197.671	308.921	149.067	200.372	183.45	209.912	158.248	188.131	232.234	196.771	90.9219	146.547	172.109	294.16	257.077
	Day29	360.744	243.161	366.654	288.605	215.65	320.191	387.44	341.589	190.177	290.439	191.807	255.388	293.292	264.762	379.9	308.575	328.546	288.808	218.911	246.829	171.225	260.686	356.261	288.808	184.879	221.56	308.168	235.825	198.94	248.867	235.213	219.318	197.717	251.108	402.316	208.721	284.325	294.107	319.376	329.565	249.886	326.509	174.282	162.055	226.043	285.955	289.624	243.772
Figure6E		m162IgG-1mpk								m162IgG-5mpk								m162IgG-30mpk								m162IgG-30mpk+ETV
	Day-2	0	0	0	0	0	0	0	0	0	0	0	0	0	0	0	0	0	0	0	0	0	0	0	0	0	0	0	0	0	0	0	0
	Day2	0.013138	0.00591	0.007015	0.008298	0.007653	0.007703	0.005216	0.007224	0.014292	0.014319	0.017202	0.01613	0.018751	0.016261	0.015328	0.016637	0.07072	0.7896	0.408025	0.675878	0.416167	0.354385	0.455784	0.440921	0.42174	0.274197	0.46546	0.438317	0.400301	0.591918	0.415769	0.566968
	Day6	0.001554	0	0.000382	0.000382	0.000322	0.000327	0	0	0.003894	0.014804	0.010805	0.009084	0.015808	0.009814	0.013541	0	0.298035	0.482415	0.774907	0.740959	0.865097	0.576155	0.509202	0.939563	0.740959	0.454991	0.542716	0.367574	0.653082	0.385613	0.372235	0.568422
	Day8	0	0.000167	0.00028	0.000255	0.000252	0.000262	0.000143	0.00023	0.001122	0.010219	0.004716	0.003741	0.006736	0.00271	0.009829	0.005439	0.203017	0.319876	0.363846	0.369185	0.379454	0.47684	0.431407	0.632012	0.790902	0.627728	0.972822	0.724555	0.581376	0.765137	0.726501	0.49208
	Day15	0	0	0	0	0	0	0	0	0.000578	0.00417	0.004926	0.002328	0.00791	0.001007	0.006668	0.001956	0.782365	0.614942	0.656218	0.730967	0.697001	0.786445	0.53494	0.482509	0.394732	0.531091	0.629825	0.480404	0.294334	0.501095	0.349987	0.22159
	Day22	0.000511	0	0	0.000332	0	0	0	0	0.000902	0.012982	0.007441	0.007187	0.010725	0.001478	0.004325	0.004484	0.088237	0.076128	0.07434	0.053104	0.075027	0.210225	0.202971	0.095444	0.158843	0.132821	0.32222	0.109209	0.13535	0.118228	0.073653	0.089222
	Day29	0.000342	0	0	0.000315	0	0	0	0	0.001344	0.013414	0.002959	0.004308	0.009685	0.001152	0.003725	0.002345	0.079672	0.057973	0.070764	0.042361	0.068107	0.117449	0.137591	0.055152	0.155442	0.11538	0.179985	0.065943	0.131531	0.110232	0.053515	0.082507
